# Supplementary material for: Therapeutic Aqueous Humor Concentrations of Latanoprost Attained in Rats by Administration in a Very-High-Molecular-Weight Hyaluronic Acid Eye Drop
Source: Pharmaceutics. 2024 Apr 9;16(4):523. doi: 10.3390/pharmaceutics16040523 (PMC11053993; doi:10.3390/pharmaceutics16040523)
Supplement: Supplementary file 1 [file pharmaceutics-16-00523-s001.zip]

Archive with 1 entries (1 files):
- pharmaceutics-2860034-supplementary.pdf
